# Supplementary material for: Carbon Metabolism of a Soilborne Mn(II)-Oxidizing Escherichia coli Isolate Implicated as a Pronounced Modulator of Bacterial Mn Oxidation
Source: Int J Mol Sci. 2022 May 25;23(11):5951. doi: 10.3390/ijms23115951 (PMC9180420; doi:10.3390/ijms23115951)
Supplement: Supplementary file 1 [file ijms-23-05951-s001.zip]

Archive with 1 entries (1 files):
- ijms-1669392-supplementary.pdf
